# Supplementary material for: Plant N-acylethanolamines play a crucial role in defense and its variation in response to elevated CO2 and temperature in tomato
Source: Hortic Res. 2022 Oct 26;10(1):uhac242. doi: 10.1093/hr/uhac242 (PMC10108025; doi:10.1093/hr/uhac242)
Supplement: Web_Material_uhac242 [file web_material_uhac242.zip]

Archive with 16 entries (16 files):
- Supplemental Data.pdf
- Dataset 1Penotyping data.xlsx
- Fig. S1.pdf
- Fig. S2.pdf
- Fig. S3.pdf
- Fig. S4.pdf
- Table. S1.pdf
- Table. S10.pdf
- Table. S2.pdf
- Table. S3.pdf
- Table. S4.pdf
- Table. S5.pdf
- Table. S6.pdf
- Table. S7.pdf
- Table. S8.pdf
- Table. S9.pdf
